# Supplementary material for: Nav1.8-expressing neurons control daily oscillations of food intake, body weight and gut microbiota in mice
Source: Commun Biol. 2024 Feb 22;7:219. doi: 10.1038/s42003-024-05905-3 (PMC10883928; doi:10.1038/s42003-024-05905-3)
Supplement: Supplementary file 4 — Supplementary Data 1 [file 42003_2024_5905_MOESM4_ESM.xlsx]

## Sheet: Fig. 1
Fig. 1a
Body weight follow-up
Week	Cre- HFHSD						Cre+ HFHSD					Body weight gain
0	23.6	23.5	23.2	23.8	21.4	23.7	21.6	23.6	22	23		Cre- HFHSD	Cre+ HFHSD
1	27.4	25.2	25.4	26.1	23.8	25.2	21.2	25.8	23.4	25.1		11.7	3.1
2	29.5	27.4	27.8	27	26.6	27.3	20.9	26.1	24.1	26.4		6.7	6.2
3	30.8	28.1	28.3	28.5	26.8	28.7	21	26.9	24.1	26.9		9.6	5.4
4	32.4	29.5	30.2	29.8	27.8	31	21.5	28.5	25	28.7		7.5	6.2
5	32.6	29.6	31.1	30.4	28.7	31.5	21.7	28.6	25.3	28.4		8.4
6	33.8	30.4	32.6	31.6	29.6	31.6	22.2	29.2	26.5	28.2		9.3
7	34.5	30.1	32.5	32.6	29.3	32.3	23.3	29.3	26.8	28.6
8	35.3	30.2	32.8	31.3	29.8	33	24.7	29.8	27.4	29.2
Fig. 1b
Cre- HFHSD	Cre+ HFHSD
3.63	4.79
1.82	2.57
2.77	7.39
2.63	2.99
2.24
2.3
Fig. 1c
Cre- HFHSD	Cre+ HFHSD
2416	3497
3020	2570
2580	2875
2690	3360
1056*
2430
outlier

## Sheet: Fig. 2
	Fig. 2a
	Cre- CD										Cre- HFHSD
ZT0-ZT6	5.66	4.74	4.08	4.46	4.36	4.68	4.99	4.65	4.08	5.1	7.04	5.68	5.08	5.95	5.93	4.04	3.92	3.39	6.65	4.87
ZT6-ZT12	4.16	3.76	3.72	3.12	4.32	2.4	3.41	4.16	4.21	3.47	6.53	4.08	3.32	2.91	3.92	2.88	4.06	4.52	4.41	3.69
ZT12-ZT18	8.49	7.24	7.64	8.02	7.99	7.55	6.12	7.5	7.31	6.1	6.92	7.48	6.95	6.16	5.35	18,88*	14,03*	5.86	5.95	5.31
ZT18-ZT24	4.85	5.63	4.65	4.66	6.3	4.59	4.81	4.83	5.83	5.79	4.41	4.25	2.95	5.05	3.83	4.94	5.08	4.8	5.51	5.15
	Cre+ CD						Cre+ HFHSD
ZT0-ZT6	4.05	5.45	6.08	3.7	7.64	5.9	5.75		6.16	6.53	6.11	7.71	7.01
ZT6-ZT12	3.34	3.23	2.54	5.59	3.74	3.81	4.25		6.44	3.51	3.62	4.15	3.6
ZT12-ZT18	8.68	7.28	7.84	7.55	8	8.49	9.95			13.08	7.87	27.64
ZT18-ZT24	6.01	6.3	4.45	5.43	6.06	5.84	5.08			12.14	5.54	16.2
	Fig. 2b
	Cre- CD										Cre- HFHSD
ZT0-ZT2	3.81	4.36	4.54	2.54	2.54	2.9	3.15	2.42	3.63	3.87	3.69	4.85	3.23	3	2.77	3.23	1.38	2.15	2.92	2.15
ZT12-ZT14	3.03	1.69	3.15	1.57	4.72	1.45	1.57	2.66	2.42	2.18	1.23	2.15	2.92	1.23	1.23	1.69	1.38	2.15	1.85	1.85
	Cre+ CD						Cre+ HFHSD
ZT0-ZT2	3.63	5.08	4.72	3.45	3.15	5.08	9.23	6.23	6.23	3	3.38	4.62
ZT12-ZT14	1.82	4.11	1.94	1.69	2.54	1.69	4.46	2.92	6.31	1.85	4.38	1.54
	Fig. 2c
	Light restricted feeding				Dark restricted feeding
	Cre-		Cre+		Cre-		Cre+
	CD	HFHSD	CD	HFHSD	CD	HFHSD	CD	HFHSD
	14.25	23.33	25	78.33	52	50	43.75	37.93
	38.89	40.48	49.21	38.27	46.43	64.71	46.43	21.05
	33.33	30.77	33.33	25.93	65.38	25	21.05	8.54
	-6.25	-5.26	28.21	-9.09	42.31	25	43.75	37.5
	-3.85	19.23	8.33	55	65.38	50	72.73
	-5	32.14	14.29		12.5	14.29	66.67	40
	25		36.84		59.09		46.43
	34.37		-7.14		25		50
					58.33
	Fig. 2d
	Light restricted feeding
	Body weight loss (AUC)				Body weight gain (AUC)
	Cre-		Cre+		Cre-		Cre+
	CD	HFHSD	CD	HFHSD	CD	HFHSD	CD	HFHSD
	33	23.1	29.7	16.8	34.2	24.7	32.2	21
	28.3	20.2	30.1		31.7	23.4	32.8
	29.3	13.5	33.3	22.2	26.7	13	31.6	23.1
	26.7	12.7	35.7	15.2	28.1	9.6	30.5	22.2
	22.6	16.1	26.4	22.3	24.2	16.7	32.4	22
	28.5	5.8	29.7	12.1	28.5	7.248	26.5	8.4
	29.5	18.2		7.567	28.8	15.3		10.15
	33.6	18.1			37.4	15.4
	34	8.5			33.8	9.239
	25.1	16.7			23.1	17.6
	Fig. 2e
	Dsark restricted feeding
	Body weight loss (AUC)				Body weight gain (AUC)
	Cre-		Cre+		Cre-		Cre+
	CD	HFHSD	CD	HFHSD	CD	HFHSD	CD	HFHSD
	13.3	8.6	21.5	14.8	11.4	6.7	20.2	11.85
	16.8	11.7	20		22.5	10.9	18.2
	15.4	8.9	18.7		14.78	6.9	17.4	3.7
	17.5	10.3	16.1	21.7	15.19	11.9	16.9	22.4
	15.6	9.1	23.2	13.2	15.3	8.7	26.3	13.5
	13.7	8.8	19.6	14.9	14.1	8.1	18.9	16.6
	14.3	12.1		13.7	15.5	13.1		12.8
	16.4	7.9			17.5	7.6
	16.1	7.9			16.8	4.7
	16.4	11.4			16.4	11
Fig. 2f																						Fig. 2f
Week	Cre- CD										Cre- HFHSD											Cre- CD		Cre- HFHSD		Cre+ CD		Cre+ HFHSD
5 (ad lib)	27	33.1	25.7	30.9	32.5	29.3	24.9	31.6	27	26	32	40.7	29.4	35.9	30.7	30.2	37.3	33.1	29.1	30.6		ad-lib	DRF	ad-lib	DRF	ad-lib	DRF	ad-lib	DRF
1 (LRF)	28.1	31.2	25.8	29.6	29	25.7	26.4	31.8	29.3	26.8	29.6	35.9	27.6	31.2	28.8	27.6	32	29.5	29.1	29		27	27	32	29.7	26.6	27.1	21.9	19.7
2 (LRF)	27.5	30.9	26.6	29	29.2	26.9	25.9	32.4	28.2	26.1	30.4	35.7	27.2	28.2	29.6	28.7	33.7	31	29.4	29.6		33.1	30.6	40.7	35	27.9	26.8
3 (LRF)	28	31.9	26.6	28.7	29.4	26.4	25.2	31.8	28.3	25.6	30.6	36.5	27.3	28.9	28.8	28.2	32.1	22	29.8	29		25.7	24	29.4	24.4	24.3	25	27.3
1 (DRF)	26.9	31.2	25	28.6	30	26.6	24.6	30.9	27.9	25.3	30.8	35.4	26.7	29.7	28.8	28	32	30.2	28.5	28.3		30.9	27.7	35.9	29.3	24.5	25.8	25.4	25
2 (DRF)	27.2	30.5	23.9	27.3	28.5	26.7	25.4	32.1	27.1	26.5	30	34.9	25	29.1	29.1	28.5	32.4	29.9	28	27.8		32.5	29.2	30.7	28	29.1	29.6	26.3	27.4
3 (DRF)	27	30.6	24	27.7	29.2	27.2	24.8	31.1	28.2	25.9	29.7	35	24.4	29.3	28	27.7	31.2	29.1	27.6	27.2		29.3	27.2	30.2	27.7	24.4	25.3	21.9	22
	Cre+ CD						Cre+ HFHSD															24.9	24.8	37.3	31.2			29	25.6
5 (ad lib)	26.6	27.9	24.3	24.5	29.1	24.4	21.9		27.3	25.4	26.3	21.9	29									31.6	31.1	33.1	29.1
1 (LRF)	28.5	28	24.6	26.5	26.1	24.2	24.1		26.9	25.6	26.4	20.8	27									27	28.2	29.1	27.6
2 (LRF)	27.2	27.2	27.2	27.2	27.2	27.2	23.2		26.9	28.4	26.6	20.9	26.6									26	25.9	30.6	27.2
3 (LRF)	27.7	27.1	25.4	26.8	28	25.8	24.7		27.7	27.9	28	20	27.6
1 (DRF)	26.9	27.4	25.6	25.6	29.2	25.1	24.4		27.1	24.4	27.5	20.9	27
2 (DRF)	26	26.7	25	26.6	30	25	20.9			25.8	26.8	20.2	26.7
3 (DRF)	27.1	26.8	25	25.8	29.6	25.3	19.7			25	27.4	22	25.6

## Sheet: Fig. 3
Fig. 3a																			Fig. 3c
	Shannon index																		sample	genotype	time	diet	Axis.1	Axis.2
	Cre- CD										Cre+ CD								5	Cre-	ZT12	CD	-0.231882	-0.00972276
ZT12	3.54316	3.37955	3.36066	3.28821	3.44109	3.64145		3.77834	3.82202	3.75537	3.2515	3.31092		3.76397	3.84959	3.24097			5	Cre-	ZT24	CD	-0.216761	-0.0355859
ZT18	3.27426	3.41929	3.15282	2.66346	3.41219	3.19535	3.29137	3.54547	3.30506	3.60453	3.12418	3.45851	3.18022	3.56921	3.03402	3.1859			5	Cre-	ZT18	CD	-0.125957	-0.174153
ZT24	3.45472	3.64376	3.20531	3.51301	3.53372	3.52729	3.54962	3.46652	3.50719	3.7091	2.92631	3.43049	3.12657	3.53292	3.21383	3.3685			6	Cre-	ZT12	CD	-0.269788	0.0785321
	Inv Simpson																		6	Cre-	ZT24	CD	0.00670758	-0.0649316
	Cre- CD										Cre+ CD								6	Cre-	ZT18	CD	0.0867154	-0.0608028
ZT12	18.9471	12.5113	15.6402	11.9492	14.0401	20.8931		23.6433	25.805	24.6261	14.277	12.8794		25.9452	25.1849	11.592			7	Cre-	ZT12	CD	-0.145907	0.101515
ZT18	14.1043	16.0489	9.95607	6.78378	15.1579	11.0435	10.6157	17.7474	11.4099	18.6512	12.241	15.3425	11.5326	18.1457	10.747	10.3899			7	Cre-	ZT24	CD	-0.0659067	0.313494
ZT24	17.1118	23.6026	10.7706	19.6539	15.6264	18.3113	17.5561	18.6743	14.8939	23.3499	10.1479	12.2519	11.6562	16.9331	13.8549	13.9738			7	Cre-	ZT18	CD	-0.147538	-0.176742
																			8	Cre-	ZT12	CD	-0.368295	0.00874283
	Fig. 3b																		8	Cre-	ZT24	CD	-0.133853	0.150032
	Sahnnon index																		8	Cre-	ZT18	CD	-0.265165	-0.229924
	Cre- HFHSD									Cre+ HFHSD									9	Cre-	ZT12	CD	-0.209536	-8.43838e-05
ZT12	3.63405			3.64591	3.71499	3.87241	3.91499	3.92412	3.8288	3.47984	3.1933	3.77488	3.48123	3.77873					9	Cre-	ZT24	CD	0.00540792	0.133282
ZT18	3.67486	3.97705		3.07106	3.46331	3.63486	3.0415	3.42162	3.51222	3.71131	3.44919	3.06846	3.21646	3.41802					9	Cre-	ZT18	CD	0.0139163	-0.124752
ZT24	3.64227	3.56712	3.66568	3.7276	3.3947	3.64175	3.15033	3.51722	3.1105	3.60967	3.50814	3.12677	3.55649	3.63378					10	Cre-	ZT12	CD	-0.227842	-0.055794
	Inv Simpson																		10	Cre-	ZT24	CD	-0.0205615	-0.0918539
	Cre- HFHSD									Cre+ HFHSD									10	Cre-	ZT18	CD	0.015947	-0.232571
ZT12	18.1445			21.7542	19.512	25.9248	32.4915	31.4313	25.8995	16.563	10.4148	25.2136	15.7018	21.386					11	Cre-	ZT24	CD	-0.139395	-0.0688824
ZT18	26.2405	36.5378		10.3035	14.9993	20.0996	10.9644	17.5793	16.3555	24.6348	17.8538	10.1414	11.4159	17.2661					11	Cre-	ZT18	CD	-0.168247	-0.143287
ZT24	23.4507	16.4023	22.1738	22.7528	14.3768	22.0134	11.4412	18.1117	10.6759	20.2758	17.7677	10.2405	20.7516	21.4649						Cre-		CD
																			12	Cre-	ZT12	CD	-0.243493	0.0798673
	Fig. 3e																		12	Cre-	ZT24	CD	0.198156	-0.0683652
	Bilophila (normalized values)																		12	Cre-	ZT18	CD	-0.244401	-0.128078
	Cre- CD										Cre+ CD								13	Cre-	ZT12	CD	-0.0103541	0.249108
ZT12	438.865	222.406	405.445	809.832	255.662	440.671		555.347	928.155	859.052	285.029	235.355		1082.37	267.03	249.335			13	Cre-	ZT24	CD	0.170721	0.218375
ZT18	100.054	345.925	123.489	157.979	67.3895	316.75	91.7614	138.799	115.601	81.7711	154.705	61.1941	329.074	72.4145	51.5684	496.682			13	Cre-	ZT18	CD	0.24682	-0.0172688
ZT24	380.988	324.746	1637.04	2807.56	514.775	1265.86	734.472	251.129	977.159	771.638	335.955	200.812	463.055	90.0151	48.3812	570.355			14	Cre-	ZT12	CD	-0.0935563	0.298159
	Ruminococcaceae (normalized values)																		14	Cre-	ZT24	CD	0.0286949	0.0468835
	Cre- CD										Cre+ CD								14	Cre-	ZT18	CD	-0.124849	-0.0949752
ZT12	839.489	583.397	494.241	1442.8	651.59	589.108		357.427	696.527	1784.99	958.012	674.08		2289.91	294.867	1306.32			25	Cre+	ZT12	CD	-0.0170933	-0.0200198
ZT18	51.1642	13.7869	29.2714	45.137	109.048	14.2253	100.337	110.023	37.3296	545.822	96.0236	86.8562	37.8377	121.434	26.616	233.087			25	Cre+	ZT24	CD	0.0746518	-0.163028
ZT24	571.967	110.495	1037.41	868.413	1393.54	564.939	695.341	21.2822	627.018	860.388	211.527	341.138	203.975	483.707	39.5846	478.231			25	Cre+	ZT18	CD	0.188093	-0.12671
																			26	Cre+	ZT12	CD	0.186105	0.239936
	Desulfovibrionaceae (normalized values)																		26	Cre+	ZT24	CD	0.325491	0.0780102
	Cre- CD										Cre+ CD								26	Cre+	ZT18	CD	0.340356	0.0126888
ZT12	176.639	242.523	130.681	553.333	336.24	309.63		739.594	280.089	712.741	105.566	315.616		363.791	396.936	77.2449			27	Cre+	ZT24	CD	0.188187	0.145135
ZT18	82.9997	132.855	92.3878	78.1217	177.663	121.389	43.7368	112.562	61.4132	93.0146	126.698	84.8822	82.555	85.7833	24.9525	168.408			27	Cre+	ZT18	CD	0.153181	0.0365579
ZT24	221.031	751.902	471.903	1230.51	938.312	622.933	969.263	508.643	477.638	571.127	139.981	280.653	554.35	129.582	20.8919	41.9977				Cre+		CD
																			28	Cre+	ZT12	CD	-0.0387628	0.309629
	Peptococcaceae (normalized values)																		28	Cre+	ZT24	CD	0.298648	-0.014462
	Cre- CD										Cre+ CD								28	Cre+	ZT18	CD	0.327621	-0.0391523
ZT12	131.113	358.756	376.126	138.592	218.855	215.697		185.55	311.301	210.06	199.256	199.75		466.446	161.352	143.734			29	Cre+	ZT12	CD	0.0140054	0.159657
ZT18	26.1506	66.4276	15.5504	0	50.2358	18.0187	75.4673	60.9361	99.947	109.369	22.6722	48.6921	55.0367	8.91255	0	65.8989			29	Cre+	ZT24	CD	0.309488	-0.223044
ZT24	131.843	41.7724	509.929	611.105	546.468	401.957	313.054	48.949	223.595	138.057	91.7654	213.716	132.419	14.8376	9.89616	55.5453			29	Cre+	ZT18	CD	0.313535	-0.256472
																			30	Cre+	ZT12	CD	-0.229995	-0.0130969
	Stenotrophomonas (normalized values)																		30	Cre+	ZT24	CD	0.195628	0.0837668
	Cre- CD										Cre+ CD								30	Cre+	ZT18	CD	0.0510608	-0.109613
ZT12	3.64203	31.2933	7.53927	9.30841	58.6928	113.647		83.3346	312.123	490.14	54.1026	8.44862		0	46.9106	12.7112
ZT18	68.219	2598.2	1042.79	118.051	623.659	1779.11	862.729	111.716	4040.02	897.438	1568.39	548.115	390.99	1345.8	11165.4	1778.05			Fig. 3d
ZT24	79.4937	2859.39	190.126	88.1901	564.716	941.899	2120.14	4844.88	1584.2	1101.99	2418.56	1574.24	94.585	640.986	4776.55	907.691			sample	genotype	diet	time	Axis.1	Axis.2
																			15	Cre-	HFHSD	ZT12	0.211459	-0.267806
	Acinetobacter (normalized values)																		15	Cre-	HFHSD	ZT24	-0.218524	0.0694002
	Cre- CD										Cre+ CD								15	Cre-	HFHSD	ZT18	-0.168984	0.0717358
ZT12	23.6732	127.409	26.8063	16.5483	100.474	310.789		128.908	287.482	487.005	47.5048	23.5355		11.7062	40.2091	43.0225			16	Cre-	HFHSD	ZT24	-0.00103143	0.0584464
ZT18	256.958	1138.04	788.498	72.9136	134.779	312.008	504.259	193.81	1058.47	1284.83	577.475	444.151	444.88	570.403	4476.47	766.38			16	Cre-	HFHSD	ZT18	0.0821731	-0.171374
ZT24	134.751	1405.44	61.4254	121.391	97.961	328.965	1172.95	1998.39	372.976	1487.4	1266.05	595.984	134.886	269.056	2986.44	436.234				Cre-	HFHSD
																				Cre-	HFHSD
	Dietzia (normalized values)																			Cre-	HFHSD
	Cre- CD										Cre+ CD								17	Cre-	HFHSD	ZT24	0.0749454	-0.184253
ZT12	31.8678	25.7053	1.67539	14.4798	8.95315	70.7393		17.5784	41.0688	29.2621	17.1545	10.8625		4.50237	16.496	0			18	Cre-	HFHSD	ZT12	0.0509064	-0.0262914
ZT18	193.287	76.4544	20.1241	24.3045	91.8947	120.441	32.5882	30.468	184.24	115.502	222.721	236.88	45.8639	891.255	909.933	54.9157			18	Cre-	HFHSD	ZT24	-0.165453	0.0198398
ZT24	58.1661	144.182	0	0	73.9509	155.983	35.1182	184.091	46.622	251.46	180.42	128.229	32.8991	792.33	531.094	35.2238			18	Cre-	HFHSD	ZT18	-0.37275	0.146829
																			19	Cre-	HFHSD	ZT12	0.098816	-0.328993
	Desulfovibrionaceae (normalized values)																		19	Cre-	HFHSD	ZT24	-0.252574	-0.247208
	Cre- HFHSD									Cre+ HFHSD									19	Cre-	HFHSD	ZT18	-0.263074	-0.00040719
ZT12	91.8653			53.4367	135.497	63.0436	73.056	31.5209	79.8248	138.776	131.556	257.594	115.708	46.1078					20	Cre-	HFHSD	ZT12	0.0715004	-0.0943158
ZT18	171.602	274.575		91.6186	442.298	614.401	271.469	322.826	431.646	984.072	1252.81	213.134	625.308	509.143					20	Cre-	HFHSD	ZT24	0.0586945	0.166808
ZT24	194.995	571.476	117.389	521.65	195.945	1422.16	64.0253	854.33	440.789	918.485	1204.98	138.169	234.317	337.465					20	Cre-	HFHSD	ZT18	0.135927	0.115496
																			21	Cre-	HFHSD	ZT12	0.0670581	-0.213118
	Alistipes (normalized values)																		21	Cre-	HFHSD	ZT24	-0.346477	-0.113923
	Cre- HFHSD									Cre+ HFHSD									21	Cre-	HFHSD	ZT18	-0.367762	0.0629279
ZT12	341.41			307.859	365.95	330.575	393.313	101.797	478.459	315.938	155.988	109.233	74.7282	197.796					22	Cre-	HFHSD	ZT12	0.0544074	-0.244094
ZT18	57.8327	143.008		26.6527	28.96	76.9132	39.2763	38.1748	76.5125	62.6738	44.9602	28.6912	54.4464	22.4622					22	Cre-	HFHSD	ZT24	-0.256614	0.0548933
ZT24	56.6114	402.07	402.794	486.035	562.983	267.639	239.333	108.885	169.534	77.274	111.883	576.821	153.483	104.478					22	Cre-	HFHSD	ZT18	-0.119601	0.0999308
																			23	Cre-	HFHSD	ZT12	0.00538917	-0.19412
																			23	Cre-	HFHSD	ZT24	-0.376901	0.0130564
																			23	Cre-	HFHSD	ZT18	-0.23794	0.0146609
																			31	Cre+	HFHSD	ZT12	0.275387	0.104457
																			31	Cre+	HFHSD	ZT24	0.191795	0.227597
																			31	Cre+	HFHSD	ZT18	0.178403	0.214643
																			34	Cre+	HFHSD	ZT12	0.274538	0.0872591
																			34	Cre+	HFHSD	ZT24	0.230412	0.195965
																			34	Cre+	HFHSD	ZT18	0.260102	0.162442
																			35	Cre+	HFHSD	ZT12	0.208965	0.0482628
																			35	Cre+	HFHSD	ZT24	0.159228	0.169791
																			35	Cre+	HFHSD	ZT18	0.121737	0.333136
																			36	Cre+	HFHSD	ZT12	0.265322	-0.0494996
																			36	Cre+	HFHSD	ZT24	0.238299	-0.238714
																			36	Cre+	HFHSD	ZT18	0.199987	0.0154118
																			37	Cre+	HFHSD	ZT12	0.0768959	-0.241146
																			37	Cre+	HFHSD	ZT24	-0.177469	-0.0193121
																			37	Cre+	HFHSD	ZT18	-0.267193	0.181587

## Sheet: Fig. 4
Fig. 4a
	Cholic acid (area)
	Cre-CD										Cre+ CD
ZT12	285493	236784	651531	5.04592e+06	1.49545e+06	138978	5.16065e+06	7.13815e+06	4.71313e+06	350327	5.02456e+06	1.13083e+07	3.78077e+06	5.37633e+06	4.34455e+06	7.03343e+06
ZT18	310153	1.94213e+06	476561	1.32107e+06	191739	771794	405495	2.03952e+06	487164	1*	1.43225e+06	1.28391e+06	1.35756e+06	2.66118e+06	2.75592e+06	1.49824e+06
ZT24	6.16488e+06	627722	1.77303e+06	633978	1.44732e+06	771445	863969	6.63328e+06	1.54893e+06	1*	1.69672e+06	847266	3.63167e+06	2.79368e+06	1.18103e+06	1*
	Deoxycholic acid (area)
	Cre-CD										Cre+ CD
ZT12	1.36658e+07	1.32306e+07	1.79122e+07	3.54461e+07	1.28728e+07	4.80875e+06	2.84405e+07	3.7805e+07	2.07544e+07	3.65103e+07	2.93692e+07	2.03495e+07	3.55888e+07	3.27401e+07	3.92248e+07	3.56858e+07
ZT18	2.23366e+06	4.14109e+06	2.52007e+06	4.46204e+06	6.32093e+06	946664	6.45598e+06	3.65157e+06	3.74981e+06	1*	4.51758e+06	5.7753e+06	3.44093e+06	5.49606e+06	6.03233e+06	3.56467e+06
ZT24	7.2537e+06	4.64786e+06	1.17329e+07	5.28762e+06	5.16282e+06	1.29725e+06	4.46475e+06	9.0944e+06	2.21631e+06	1*	8.64091e+06	1.40082e+07	8.05493e+06	1.20645e+07	7.02072e+06	1*
	Ursocholic acid (area)
	Cre- CD										Cre+ CD
ZT12	3.89772e+06	3.16771e+06	3.61561e+06	8.98947e+06	1.74884e+06	193240	4.9737e+06	6.8485e+06	1.31392e+06	4.79762e+06	185541	1	3.55227e+06	3.00978e+06	4.94076e+06	6.46963e+06
ZT18	1	1	1.18857e+06	678148	1	1	600920	1	1	1*	1	1	1	1	1	1
ZT24	214720	536395	1	1	1	1	434304	1	522358	1*	1	1	1	1.40738e+06	1.23036e+06	1*
	Hyocholic acid (area)
	Cre-CD										Cre+ CD
ZT12	7.06776e+06	12203802	22232258	38980058	6.82034e+06	1.6071e+06	19986811	42296285	16632461	11900843	26868959	26441716	32627920	20761988	64969841	42265026
ZT18	4.64311e+06	9.46699e+06	6.11322e+06	7.99227e+06	6.20236e+06	4.98196e+06	6.7868e+06	7.8753e+06	3946915	1*	6.01893e+06	7.06843e+06	9.77087e+06	6.03855e+06	10653768	12730514
ZT24	12741055	6.84136e+06	8.59637e+06	8.18926e+06	5.67488e+06	3.49128e+06	3.97829e+06	12985595	4.22513e+06	1*	15865562	10304948	9.0392e+06	11322021	9.62147e+06	1*
	Hyodeoxycholic acid (area)
	Cre-CD										Cre+ CD
ZT12	3.09799e+06	3.18085e+06	4.35547e+06	6.07653e+06	1.73745e+06	200998	4.7636e+06	6.81223e+06	1.31826e+06	4.54896e+06	2.04963e+06	2.75403e+06	3.20631e+06	3.01506e+06	4.52772e+06	6.46226e+06
ZT18	214720	589394	1.22868e+06	2.03607e+06	298645	445696	2.89455e+06	698846	530050	1*	1.45991e+06	407726	474104	1.12533e+06	1.70707e+06	1.6591e+06
ZT24	832203	805495	1.24546e+06	534691	555215	679092	788413	1.22076e+06	576816	1*	1.12409e+06	1.02044e+06	825383	1.42439e+06	1.05187e+06	1*
	Murideoxycholic acid (area)
	Cre-CD										Cre+ CD
ZT12	3.22226e+06	3.17522e+06	4.34847e+06	6.0732e+06	2.27916e+06	200998	3.68546e+06	6.84848e+06	2.8953e+06	4.76165e+06	2.007e+06	1.90058e+06	3.11219e+06	2.14643e+06	4.38758e+06	6.46689e+06
ZT18	214720	591159	1.43739e+06	3.40419e+06	321695	445696	1.17246e+06	517390	515732	1*	575277	401613	478923	406060	1.68379e+06	1.6591e+06
ZT24	408203	805531	1.42533e+06	553973	1.45749e+06	440568	788199	1.51272e+06	398816	1*	1.14953e+06	1.49777e+06	820773	1.4117e+06	1.3538e+06	1*
	3-oxo-chenodeoxycholic (area)
	Cre-CD										Cre+ CD
ZT12	2.12059e+06	2.37231e+06	3.88193e+06	4.36116e+06	1.57604e+06	621666	4.26044e+06	5.74422e+06	2.19807e+06	2.46753e+06	6.84387e+06	4.71074e+06	4.87951e+06	3.46864e+06	3.50728e+06	5.37097e+06
ZT18	1.58802e+06	820635	903010	1.56159e+06	4.39698e+06	704879	3.44383e+06	1.09177e+06	617278	1*	1.87438e+06	1.16454e+06	1.09766e+06	1.76523e+06	1.00911e+06	1.43112e+06
ZT24	2.92035e+06	665667	1.48222e+06	1.4163e+06	2.35779e+06	315768	1.00136e+06	1.11178e+06	1.46834e+06	1*	1.74967e+06	1.14805e+06	1.33927e+06	2.00604e+06	926207	1*
	Ursodeoxycholic (area)
	Cre-CD										Cre+ CD
ZT12	3.22226e+06	3.17522e+06	4.34847e+06	6.0732e+06	2.27916e+06	200998	3.68546e+06	6.84848e+06	2.8953e+06	4.76165e+06	2.007e+06	1.90058e+06	3.11219e+06	2.14643e+06	4.38758e+06	6.46689e+06
ZT18	214720	591159	1.43739e+06	3.40419e+06	321695	445696	1.17246e+06	517390	515732	1*	575277	401613	478923	406060	1.68379e+06	1.6591e+06
ZT24	408203	805531	1.42533e+06	553973	1.45749e+06	440568	788199	1.51272e+06	398816	1*	1.14953e+06	1.49777e+06	820773	1.4117e+06	1.3538e+06	1*
	Lithocholic (area)
	Cre-CD										Cre+ CD
ZT12	83741	54719.4	81913.4	93465.1	52614	14178	69355.6	96532.7	82904.8	208856	55906.9	62354.6	75567.3	63931.2	1	76270.5
ZT18	60198.8	64835.4	45592.3	49829.2	48509.9	77088.9	55896.1	59957.2	90387.8	1*	60196.2	73864.7	40839.9	66573.1	66213	63818.1
ZT24	47158.5	86697	104127	70406.7	62579.8	56973.5	57641.5	67267.9	68768.2	1*	56588.6	116583	53945.7	63946.2	87451.5	1*
Fig. 4b
	Cholic acid (area)
	Cre-HFHSD										Cre+ HFHSD
ZT12	2.00799e+07	2.61594e+07	1.0382e+07	524121	1.66656e+07	797195	1.94729e+07	1.78326e+07	1.11479e+07	1*	1.00602e+06	2.45892e+06	6.25491e+07	2.09958e+06	2.64335e+06	1*
ZT18	3.50984e+06	1.00242e+07	5.68881e+06	4.32333e+06	636706	3.0983e+06	6.32738e+06	5.95543e+06	763322	1284550	3.07657e+06	2.66995e+06	1.85281e+07	6.0653e+06	1*	1*
ZT24	1.21906e+07	1.67224e+06	7.61185e+06	2.35234e+07	1.5023e+07	899850	1.47849e+07	3.56044e+06	1.15384e+06	37965.4	5.85858e+06	1.54089e+07	698095	1.65698e+07	1*	1*
	Deoxycholic acid (area)
	Cre-HFHSD										Cre+ HFHSD
ZT12	4.06304e+07	4.33754e+07	4.41222e+07	3.49516e+07	4.75139e+07	5.14427e+07	3.22471e+07	5.00017e+07	4.55742e+07	1*	790888	1.72805e+07	4.39846e+07	3.90007e+06	1.91401e+07	1*
ZT18	3.04047e+07	2.61487e+07	3.83618e+07	2.0981e+07	3.36517e+07	3.49178e+07	4.60119e+07	2.26937e+07	2.62841e+07	37868155	2.67466e+07	1.19668e+07	3.68501e+07	1.77567e+07	1*	1*
ZT24	2.93567e+07	1.15817e+07	1.95246e+07	3.65668e+07	4.15701e+07	2.79194e+07	4.42461e+07	2.5481e+07	1.40117e+07	157336	1.32913e+07	5.09936e+07	1.69682e+07	3.62044e+07	1*	1*
	Ursocholic acid (area)
	Cre-HFHSD										Cre+ HFHSD
ZT12	6.92421e+06	403333	7.02818e+06	5.30013e+06	1.07566e+07	9.34411e+06	2.50058e+06	1.17827e+07	7.13331e+06	1*	1	4.67534e+06	4.78449e+06	730882	3.38595e+06	1*
ZT18	2.13205e+06	1.17168e+06	3.87134e+06	1	1.45942e+06	3.47904e+06	3.83706e+06	2.34577e+06	2.00455e+06	3.57125e+06	3.2563e+06	1	3.4018e+06	1.23569e+06	1*	1*
ZT24	1.9514e+06	255158	1	300697	2.81742e+06	2.54527e+06	3.1183e+06	3.19084e+06	663310	1	2.62431e+06	7.40265e+06	1.56037e+06	2.69933e+06	1*	1*
	Hyocholic acid (area)
	Cre-HFHSD										Cre+ HFHSD
ZT12	40593145	56335343	55860863	23610057	79876988	49641793	30926636	72887217	48277146	1*	4.51987e+06	24889878	60765181	4.29891e+06	26346761	1*
ZT18	6.65232e+06	13839858	32260165	17489663	24459229	30226333	35419181	18647332	12191777	24140511	28156027	5.28147e+06	82835126	15497572	1*	1*
ZT24	11446053	5.30385e+06	20021040	32686065	34426127	23262809	29774718	15034219	5.26808e+06	168681	17613430	42865247	3.80551e+06	44993285	1*	1*
	Hyodeoxycholic acid (area)
	Cre-HFHSD										Cre+ HFHSD
ZT12	7.23677e+06	1.4996e+07	1.61409e+07	3.39397e+06	1.07606e+07	1.12265e+07	9.58419e+06	1.60549e+07	9.01186e+06	1*	570575	4.68557e+06	4.77845e+06	820748	3.35504e+06	1*
ZT18	2.0737e+06	2.4789e+06	9.68147e+06	1.33733e+06	5.04135e+06	3.64619e+06	3.71784e+06	2.72396e+06	4.50076e+06	3.6122e+06	3.42165e+06	4.11555e+06	1.63729e+07	2.4955e+06	1*	1*
ZT24	1.94289e+06	1.11103e+06	6.21875e+06	9.97926e+06	2.97726e+06	2.30831e+06	7.94249e+06	2.60941e+06	1.18594e+06	42725.4	2.18557e+06	7.28136e+06	1.533e+06	2.68816e+06	1*	1*
	Murideoxycholic acid (area)
	Cre-HFHSD										Cre+ HFHSD
ZT12	5.38182e+06	1.5086e+07	1.61639e+07	7.38505e+06	1.09256e+07	1.12539e+07	9.60369e+06	1.61124e+07	9.04094e+06	1*	1*	1.73723e+06	4.85907e+06	423946	1.48986e+06	1*
ZT18	1.68109e+06	2.49559e+06	9.79972e+06	3.7805e+06	5.06799e+06	3.23582e+06	6.8324e+06	4.98309e+06	2.82348e+06	5.39022e+06	2.19651e+06	3.98042e+06	1.64221e+07	2.45343e+06	1*	1*
ZT24	2.50458e+06	1.13289e+06	6.05108e+06	1.00209e+07	7.78975e+06	3.39732e+06	7.97675e+06	5.43447e+06	1.18572e+06	42725.4	1*	4.49492e+06	1.92026e+06	6.56801e+06	1*	1*
	3-oxo-chenodeoxycholic (area)
	Cre-HFHSD										Cre+ HFHSD
ZT12	1.07819e+07	6.08214e+06	5.03544e+06	5.222e+06	4.72337e+06	1.14424e+07	2.19496e+06	1.30053e+07	6.62226e+06	1*	128594	2.45974e+06	2.67359e+06	656654	1.41201e+06	1*
ZT18	3.01308e+06	5.79015e+06	6.33e+06	6.04049e+06	6.44048e+06	7.22289e+06	8.163e+06	6.39731e+06	5.23899e+06	7.10163e+06	4.80858e+06	2.66607e+06	2.27436e+06	3.43695e+06	1*	1*
ZT24	6.37718e+06	894274	6.6708e+06	7.75311e+06	7.77187e+06	3.50339e+06	8.43674e+06	4.40682e+06	507950	36982	914780	7.07606e+06	2.26516e+06	3.09505e+06	1*	1*
	Ursodeoxycholic (area)
	Cre-HFHSD										Cre+ HFHSD
ZT12	7.51202e+06	1.53018e+07	1.61349e+07	6.46566e+06	1.0787e+07	1.12197e+07	9.5486e+06	1.60129e+07	8.99213e+06	1*	359861	4.65612e+06	4.71186e+06	1.74148e+06	3.36996e+06	1*
ZT18	2.03023e+06	2.49724e+06	9.9002e+06	1.37042e+06	3.75446e+06	3.63973e+06	3.5184e+06	2.74016e+06	4.46593e+06	3.59717e+06	3.4513e+06	4.09712e+06	1.64873e+07	2.50596e+06	1*	1*
ZT24	1.90116e+06	1.11743e+06	6.35542e+06	1.82647e+06	3.01701e+06	2.49584e+06	7.93058e+06	3.11397e+06	1.186e+06	42725.4	1.98927e+06	7.3456e+06	1.54702e+06	2.74455e+06	1*	1*
	Lithocholic (area)
	Cre-HFHSD										Cre+ HFHSD
ZT12	229421	179129	395666	148781	210259	439436	50233.9	607169	135259	1*	1	55986.6	59629.4	1	1	1*
ZT18	248068	109418	191596	148646	295942	601222	296873	193613	280705	225686	57342.7	117600	239904	155652	1*	1*
ZT24	167271	67198.3	183144	241149	347882	291952	554281	184379	85196	24486.3	46748.8	264221	68972	135810	1*	1*

## Sheet: Fig. 5
	Fig. 5a
	Observed ASVs																Shannon index																Inv Simpson
	Cre-										Cre+						Cre-										Cre+						Cre-										Cre+
ZT6	114	130	111	112	118	118		96	124	87	121	115		114	106	ZT6	3.28635	3.43658	3.44253	3.4407	3.24413	3.41336		2.95828	3.47573	2.57186	3.29604	3.3139		3.32971	2.85628	ZT6	13.8945	15.966	16.2059	15.3531	8.63551	15.127		10.4033	16.904	7.5149	15.1737	14.0428		14.833	7.20943
ZT12	98	122	96	105	126	107	121	113	110	86	90	113	95	98	106	ZT12	2.98629	3.33236	2.67097	3.06217	3.17427	3.05888	3.11354	3.29048	2.91247	2.59048	2.87595	3.06367	3.06253	2.97678	2.68743	ZT12	9.98798	15.4832	7.38677	11.0333	11.1521	10.5256	9.22723	13.9952	8.99984	7.87052	10.3008	10.3249	11.2208	10.8252	5.49244
ZT18	83	97	81	109	113	83	117	102	115	91	79	99	99	93	78	ZT18	2.83956	3.01423	3.05638	3.17856	3.26029	2.69239	3.51274	3.13649	3.3718	2.71729	2.9028	2.84076	3.28541	3.01762	2.40363	ZT18	8.61794	11.2782	12.1943	12.44	12.2148	8.23981	16.3414	13.5298	14.9297	8.397	11.1554	8.85396	15.4739	11.6483	4.70767
ZT24	104	110	98	100	107	93	131	110	127	103	96	116	113	111	100	ZT24	3.17877	3.2117	3.14017	3.27555	3.28608	2.83259	4.02055	3.291	3.6446	2.90003	3.02432	3.3118	3.52743	3.31184	3.1333	ZT24	13.4935	13.0422	13.795	15.3898	12.9616	8.28351	31.6128	10.9429	18.6667	10.7866	12.399	13.2133	18.8626	14.8682	10.8054
	Fig. 5c
	Gastranaerophilales										Alistipes										Colidextribacter										Muribaculaceae										Oscillospiraceae
ZT6	28	29	120	26	37	46		36	33	3	54	32	131	27	42	98		36	66	14	47	22	55	32	20	29		14	81	10	298	40	66	61	0	0		57	68	45	13	71	33	16	153	16		8	8
ZT12	25	19	0	20	9	0	45	3	0	5	55	26	24	37	101	36	66	35	20	27	40	45	10	59	39	54	58	15	48	55	86	64	66	65	98	58	84	50	65	38	0	16	4	4	0	0	14	0	7
ZT18	27	11	6	4	27	0	97	26	50	8	71	67	100	60	113	21	149	67	112	175	74	39	87	43	97	21	352	104	588	86	0	39	61	30	35	0	77	20	26	47	0	0	0	0	13	0	6	0	5
ZT24	168	64	295	39	92	113	255	104	184	40	78	144	177	113	104	118	292	169	396	103	83	122	204	47	144	149	182	82	224	92	0	0	0	27	0	0	56	40	11	21	6	0	15	5	6	7	43	47	82
Fig. 5d							Fig. 5e			Fig. 5f			Fig. 5g			Fig. 5h
Tcf4		Ocln		Cldn3			ILC2			Treg			Treg			duodenum				ileum				colon
Cre-	Cre+	Cre-	Cre+	Cre-	Cre+		Cre-	Cre+		Cre-	Cre+		Cre-	Cre+		Ach		NE		Ach		NE		Ach		NE
	0.2651	0.2197	0.1335	0.1739	0.2701		2.5	2.2		22,6*	3.9		1.2	3.8		Cre-	Cre+	Cre-	Cre+	Cre-	Cre+	Cre-	Cre+	Cre-	Cre+	Cre-	Cre+
0.9218	0.7946	1.3126	0.1797	1.1972	0.1406		2.1	1.8		3.3	2.6		1.3	2.2		18.6364	22.1689	54.4907	145.865	58.668	65.4463	217.072	150.407	203.186	133.697	45.6053	13.393
0.7815	1.1804	1.7557	0.1703	2.1773	0.3068		2.3	1.8		6	2.3		1.8	2.6		6.0236	15.2638	26.3726	92.9556		17.3305		94.9179	36,2862*	312.35	5,2759*	79.1599
0.8357	0.522	1.2768	0.3302	1.225	0.4683		4.9	1.5		3.2	3.4		1	4.1		3.4986	14.249	28.1672	45.1485	23.6269	50.6558	266.783	198.935	219.839	230.34	21.3429	99.2723
0.6843	0.6567	0.977	0.386	1.2163	0.3496		7.9	2.4		4.7	0		0.9	4.9		21.5296	23.0994	25.0232	96.5723	49.5464	34.6409	181.441	247.501	225.758	294.9	80.4336	43.6908
0.9022		1.1475		1.2831			1.7			4			2.1			1.122	4.4063	37.1693	36.2318	38.6124	255.019	285.92	276.882	328.705	126.759	20.75	52.5694
1.1458		0.2584		0.1305			5.6			6.5			1			17.3481		48.7922		33.6581		103.908		460.546		55.0177
1.3852		1.1592		0.9474			4.6			2.6			0.8			14.8788		50.7872		67.7438		266.961		110.835		15.7075
1.161		0.8455		0.7249			8.4			2.8			0.3			2.3655		22.8086		71.7812		288.674		237.704		73.0626
1.1824		1.0475		0.9245			5.1			4.3			1.7			13.3418		48.719		23.9643		234.646		351.131		61.3145
																14.3513		48.2134		78.3941		265.189		510.946		22.9946
Fig. 5b
	amplitude	qvalue
Cre-	1538.49	0.756837
Cre-	1145.34	1
Cre-	397.924	1
Cre-	769.863	1
Cre-	244.305	1
Cre-	177.484	0.889166
Cre-	313.248	1
Cre-	771.807	0.21609
Cre-	598.919	1
Cre-	371.761	0.756837
Cre-	330.572	0.6121
Cre-	0	1
Cre-	37.4767	1
Cre-	39.598	1
Cre-	85.5599	1
Cre-	1.41421	1
Cre-	25.1023	1
Cre-	417.547	1
Cre-	0.707107	1
Cre-	404.288	1
Cre-	38.8909	0.302634
Cre-	26.5165	1
Cre-	38.1838	0.0899931
Cre-	0	1
Cre-	164.402	1
Cre-	6.71751	1
Cre-	22.6274	1
Cre-	152.735	0.21609
Cre-	184.555	0.05376
Cre-	0	1
Cre-	35.3553	0.193214
Cre-	53.7401	0.0745365
Cre-	78.1353	0.207552
Cre-	37.4767	0.928294
Cre-	7.07107	0.928294
Cre-	59.2202	1
Cre-	57.2756	1
Cre-	50.2046	0.00090637
Cre-	0	1
Cre-	144.427	0.161188
Cre-	93.6916	1
Cre-	76.3675	0.21609
Cre-	90.5097	1
Cre-	18.0312	1
Cre-	56.215	0.21609
Cre-	14.8492	1
Cre-	25.4558	1
Cre-	37.1231	0.433625
Cre-	61.1647	1
Cre-	127.633	0.214625
Cre-	17.1473	1
Cre-	21.9203	0.275408
Cre-	6.01041	1
Cre-	39.598	0.332825
Cre-	0	1
Cre-	16.617	1
Cre-	53.5633	1
Cre-	5.3033	1
Cre-	4.24264	1
Cre-	12.0208	1
Cre-	33.234	1
Cre-	21.2132	1
Cre-	0	1
Cre-	19.799	0.928294
Cre-	28.6378	1
Cre-	24.0416	0.799526
Cre-	4.24264	1
Cre-	71.9481	0.328364
Cre-	11.3137	1
Cre-	14.8492	1
Cre-	26.163	0.338047
Cre-	23.3345	1
Cre-	45.9619	0.05376
Cre-	0	1
Cre-	16.9706	0.21609
Cre-	0	1
Cre-	3.53553	1
Cre-	0	1
Cre-	6.36396	1
Cre-	7.42462	1
Cre-	39.9515	0.187241
Cre-	25.9862	0.214625
Cre-	6.01041	1
Cre-	24.3952	0.756837
Cre-	0	1
Cre-	0	1
Cre-	22.4506	0.328364
Cre-	9.54594	0.843326
Cre-	0	1
Cre-	0	1
Cre-	0	1
Cre-	8.83883	1
Cre-	0	1
Cre-	0	1
Cre-	0	1
Cre-	9.19239	1
Cre-	4.24264	0.328364
Cre-	0	1
Cre-	8.83883	1
Cre-	0	1
Cre-	11.3137	0.239433
Cre-	22.6274	0.305656
Cre-	16.617	1
Cre-	5.3033	1
Cre-	0	1
Cre-	7.77817	1
Cre-	9.89949	1
Cre-	21.2132	0.77099
Cre-	0	1
Cre-	6.36396	1
Cre-	0	1
Cre-	0	1
Cre-	9.19239	1
Cre-	9.19239	1
Cre-	0	1
Cre-	0	1
Cre-	27.0468	0.0182023
Cre-	0	1
Cre-	0	1
Cre-	4.24264	1
Cre-	11.3137	1
Cre-	16.2635	1
Cre-	0	1
Cre-	0	1
Cre-	4.24264	1
Cre-	25.4558	0.465295
Cre-	0	1
Cre-	4.94975	1
Cre-	0	1
Cre-	1.41421	1
Cre-	14.4957	1
Cre-	0	1
Cre-	8.48528	1
Cre-	0	1
Cre-	2.82843	1
Cre-	7.07107	1
Cre-	14.1421	0.928294
Cre-	20.5061	0.719257
Cre-	0	1
Cre-	12.7279	1
Cre-	20.5061	0.239433
Cre-	0	1
Cre-	0	1
Cre-	0	1
Cre-	2.82843	1
Cre-	0	1
Cre-	14.8492	1
Cre-	0	1
Cre-	2.12132	1
Cre-	30.4056	0.00021712
Cre-	4.94975	1
Cre-	0	1
Cre-	13.0815	0.207552
Cre-	1.41421	1
Cre-	24.0416	0.6121
Cre-	2.47487	1
Cre-	5.65685	1
Cre-	4.94975	1
Cre-	0	1
Cre-	0	1
Cre-	14.4957	1
Cre-	0	1
Cre-	0	1
Cre-	0	1
Cre-	9.19239	1
Cre-	2.82843	1
Cre-	0	1
Cre-	32.5269	0.328364
Cre-	0	1
Cre-	0	1
Cre-	0.707107	1
Cre-	12.0208	0.308484
Cre-	1.76777	1
Cre-	0	1
Cre-	0	1
Cre-	0	1
Cre-	9.89949	0.343002
Cre-	3.18198	1
Cre-	6.36396	0.31211
Cre-	0	1
Cre-	0	1
Cre-	0	1
Cre-	0	1
Cre-	0	1
Cre-	10.6066	0.0743121
Cre-	0	1
Cre-	4.94975	1
Cre-	7.6014	1
Cre-	0	1
Cre-	15.5563	0.480825
Cre-	0	1
Cre-	0	1
Cre-	6.36396	1
Cre-	14.8492	0.0634064
Cre-	0	1
Cre-	0	1
Cre-	0	1
Cre-	0	1
Cre-	7.07107	1
Cre-	0	1
Cre-	4.59619	1
Cre-	7.77817	1
Cre-	9.19239	0.528609
Cre-	0	1
Cre-	4.24264	1
Cre-	22.6274	1
Cre-	1.41421	1
Cre-	8.48528	0.756837
Cre-	0	1
Cre-	0	1
Cre-	7.77817	0.0504723
Cre-	0	1
Cre-	12.0208	0.182108
Cre-	2.82843	1
Cre-	0	1
Cre-	5.65685	1
Cre-	0	1
Cre-	0	1
Cre-	0	1
Cre-	0	1
Cre-	1.41421	1
Cre-	0	1
Cre-	0.707107	1
Cre-	0	1
Cre-	0	1
Cre-	0	1
Cre-	4.94975	1
Cre-	0	1
Cre-	0	1
Cre-	0	1
Cre-	1.76777	1
Cre-	0	1
Cre-	0	1
Cre-	0	1
Cre-	2.82843	1
Cre-	0	1
Cre-	11.3137	0.0613513
Cre-	0	1
Cre-	2.12132	1
Cre-	0	1
Cre-	2.12132	1
Cre-	7.07107	0.426748
Cre-	0	1
Cre-	0	1
Cre-	1.06066	1
Cre-	0	1
Cre-	0	1
Cre-	0	1
Cre-	0	1
Cre-	2.82843	1
Cre-	0	1
Cre-	3.53553	0.473237
Cre-	2.12132	0.707724
Cre-	5.65685	1
Cre-	5.65685	0.928294
Cre-	0	1
Cre-	3.88909	1
Cre-	0	1
Cre-	2.12132	0.756837
Cre-	0	1
Cre-	0	1
Cre-	3.53553	1
Cre-	2.12132	1
Cre-	0	1
Cre-	0	1
Cre-	0	1
Cre-	0	1
Cre-	0	0.784654
Cre-	3.53553	1
Cre-	0	1
Cre-	1.41421	1
Cre-	0	1
Cre-	0	1
Cre-	0	1
Cre-	0	1
Cre-	0	1
Cre-	0	1
Cre-	0	1
Cre-	0	1
Cre-	2.82843	1
Cre-	0	1
Cre-	0	1
Cre-	0	1
Cre-	0	1
Cre-	0	1
Cre-	0	1
Cre-	0	1
Cre-	0	1
Cre-	0	1
Cre-	1.06066	1
Cre-	0	1
Cre-	0	1
Cre-	0	1
Cre-	0	1
Cre-	0	1
Cre-	0	1
Cre-	4.24264	1
Cre-	0	1
Cre-	1.41421	1
Cre-	0	1
Cre-	0	1
Cre-	0	1
Cre-	0	1
Cre-	0	1
Cre-	0	1
Cre-	0	1
Cre-	8.48528	0.440175
Cre-	0	1
Cre-	0	1
Cre-	0	1
Cre-	0	1
Cre-	0	1
Cre-	0	1
Cre-	0	1
Cre-	0	1
Cre-	0	0.928294
Cre-	0	1
Cre-	0	1
Cre-	0	1
Cre-	8.48528	0.0754464
Cre-	0	1
Cre-	0	1
Cre-	0	1
Cre-	0	1
Cre-	0	1
Cre-	0	1
Cre-	0	1
Cre-	0	1
Cre-	0	1
Cre-	0	1
Cre-	0	1
Cre-	0	1
Cre-	0	1
Cre-	0	1
Cre-	0	1
Cre-	0	1
Cre-	0	1
Cre-	0	1
Cre-	0	1
Cre-	0	1
Cre-	0	1
Cre-	0	1
Cre-	5.65685	0.69572
Cre-	0	1
Cre-	0	1
Cre-	0	1
Cre-	0	1
Cre-	0	1
Cre-	0	1
Cre-	0	1
Cre-	0	1
Cre-	0	1
Cre-	0	1
Cre-	0	1
Cre-	0	1
Cre-	0	1
Cre-	0	1
Cre-	0	1
Cre-	0	1
Cre-	0	1
Cre-	0	1
Cre-	0	1
Cre-	0	1
Cre-	0	1
Cre-	0	1
Cre-	0	1
Cre-	0	1
Cre-	0	1
Cre-	0	1
Cre-	0	1
Cre-	0	1
Cre-	3.53553	1
Cre-	0	1
Cre-	0	1
Cre-	0	1
Cre-	0	1
Cre-	0	1
Cre-	0	1
Cre-	0	1
Cre-	0	1
Cre-	0	1
Cre-	0	1
Cre-	0	1
Cre-	0	1
Cre-	0	1
Cre-	0	1
Cre-	0	1
Cre-	0	1
Cre-	0	1
Cre-	0	1
Cre-	0	1
Cre-	1.41421	1
Cre-	0	1
Cre-	0	1
Cre-	0	1
Cre-	0	1
Cre-	0	1
Cre-	0	1
Cre-	0	1
Cre-	0	1
Cre-	0.707107	1
Cre-	0	1
Cre-	0	1
Cre-	0	1
Cre-	0	1
Cre-	0	1
Cre-	0	1
Cre-	0	1
Cre-	0	1
Cre-	0	1
Cre-	0	1
Cre-	0	1
Cre-	0	1
Cre-	0	1
Cre-	0	1
Cre-	0	1
Cre-	0	1
Cre-	0	1
Cre-	0	1
Cre-	0	1
Cre-	0	1
Cre-	0	1
Cre-	0	1
Cre-	0	1
Cre-	0	1
Cre-	0	1
Cre-	0	1
Cre-	0	1
Cre-	0	1
Cre-	0	1
Cre-	0	1
Cre-	0	1
Cre-	0	1
Cre-	0	1
Cre-	0	1
Cre-	0	1
Cre-	0	1
Cre-	0	1
Cre-	0	1
Cre-	0	1
Cre-	0	1
Cre-	0	1
Cre-	0	1
Cre-	0	1
Cre-	0	1
Cre-	0	1
Cre-	0	1
Cre-	0	1
Cre-	0	1
Cre-	0	1
Cre-	0	1
Cre-	0	1
Cre-	0	1
Cre-	0	1
Cre-	0	1
Cre-	0	1
Cre-	0	1
Cre-	0	1
Cre-	0	1
Cre-	0	1
Cre-	0	1
Cre-	0	1
Cre-	0	1
Cre-	0	1
Cre-	0	1
Cre-	0	1
Cre-	0	1
Cre-	0	1
Cre-	0	1
Cre-	0	1
Cre-	0	1
Cre-	0	1
Cre-	0	1
Cre-	0	1
Cre-	0	1
Cre-	0	1
Cre-	0	1
Cre-	0	1
Cre-	0	1
Cre-	0	1
Cre-	0	1
Cre-	0	1
Cre-	0	1
Cre-	0	1
Cre-	0	1
Cre-	0	1
Cre-	0	1
Cre-	0	1
Cre-	0	1
Cre-	0	1
Cre-	0	1
Cre-	0	1
Cre-	0	1
Cre-	0	1
Cre-	0	1
Cre-	0	1
Cre-	0	1
Cre-	0	1
Cre-	0	1
Cre-	0	1
Cre-	0	1
Cre-	0	1
Cre-	0	1
Cre-	0	1
Cre-	0	1
Cre-	0	1
Cre-	0	1
Cre-	0	1
Cre-	0	1
Cre-	0	1
Cre-	0	1
Cre-	0	1
Cre-	0	1
Cre-	0	1
Cre-	0	1
Cre-	0	1
Cre-	0	1
Cre-	0	1
Cre-	0	1
Cre-	0	1
Cre-	0	1
Cre-	0	1
Cre-	0	1
Cre-	0	1
Cre-	0	1
Cre-	0	1
Cre-	0	1
Cre-	0	1
Cre-	0	1
Cre-	0	1
Cre-	0	1
Cre-	0	1
Cre-	0	1
Cre-	0	1
Cre-	0	1
Cre-	0	1
Cre-	0	1
Cre-	0	1
Cre-	0	1
Cre-	0	1
Cre-	0	1
Cre-	0	1
Cre-	0	1
Cre-	0	1
Cre-	0	1
Cre-	0	1
Cre-	0	1
Cre-	0	1
Cre-	0	1
Cre-	0	1
Cre-	0	1
Cre-	0	1
Cre-	0	1
Cre-	0	1
Cre-	0	1
Cre-	0	1
Cre-	0	1
Cre-	0	1
Cre-	0	1
Cre-	0	1
Cre-	0	1
Cre-	0	1
Cre-	0	1
Cre-	0	1
Cre-	0	1
Cre-	0	1
Cre-	0	1
Cre-	0	1
Cre-	0	1
Cre-	0	1
Cre-	0	1
Cre-	0	1
Cre-	0	1
Cre-	0	1
Cre-	0	1
Cre-	0	1
Cre-	0	1
Cre-	0	1
Cre-	0	1
Cre-	0	1
Cre-	0	1
Cre-	0	1
Cre-	0	1
Cre-	0	1
Cre-	0	1
Cre-	0	1
Cre-	0	1
Cre-	0	1
Cre-	0	1
Cre-	0	1
Cre-	0	1
Cre-	0	1
Cre-	0	1
Cre-	0	1
Cre-	0	1
Cre-	0	1
Cre-	0	1
Cre-	0	1
Cre-	0	1
Cre-	0	1
Cre-	0	1
Cre-	0	1
Cre-	0	1
Cre-	0	1
Cre-	0	1
Cre-	0	1
Cre-	0	1
Cre-	0	1
Cre-	0	1
Cre-	0	1
Cre-	0	1
Cre-	0	1
Cre-	0	1
Cre-	0	1
Cre-	0	1
Cre-	0	1
Cre-	0	1
Cre-	0	1
Cre-	0	1
Cre-	0	1
Cre-	0	1
Cre-	0	1
Cre-	0	1
Cre-	0	1
Cre-	0	1
Cre-	0	1
Cre-	0	1
Cre-	0	1
Cre-	0	1
Cre-	0	1
Cre-	0	1
Cre-	0	1
Cre-	0	1
Cre-	0	1
Cre-	0	1
Cre-	0	1
Cre-	0	1
Cre-	0	1
Cre-	0	1
Cre-	0	1
Cre-	0	1
Cre-	0	1
Cre-	0	1
Cre-	0	1
Cre-	0	1
Cre-	0	1
Cre-	0	1
Cre-	0	1
Cre-	0	1
Cre-	0	1
Cre-	0	1
Cre-	0	1
Cre-	0	1
Cre-	0	1
Cre-	0	1
Cre-	0	1
Cre-	0	1
Cre-	0	1
Cre-	0	1
Cre-	0	1
Cre-	0	1
Cre-	0	1
Cre-	0	1
Cre-	0	1
Cre-	0	1
Cre-	0	1
Cre-	0	1
Cre-	0	1
Cre+	45.2548	1
Cre+	826.961	1
Cre+	653.72	1
Cre+	756.604	1
Cre+	73.7159	1
Cre+	329.512	0.869479
Cre+	176.423	1
Cre+	932.674	0.869479
Cre+	4.24264	1
Cre+	9.19239	1
Cre+	7.07107	1
Cre+	4.94975	1
Cre+	42.6032	1
Cre+	62.9325	1
Cre+	50.9117	1
Cre+	0	1
Cre+	35.3553	1
Cre+	144.78	1
Cre+	2.82843	1
Cre+	112.43	1
Cre+	10.253	1
Cre+	82.0244	0.391304
Cre+	7.77817	0.379624
Cre+	41.0122	1
Cre+	112.784	1
Cre+	42.0729	1
Cre+	94.0452	0.869479
Cre+	42.4264	1
Cre+	205.945	0.193812
Cre+	0	1
Cre+	31.8198	1
Cre+	53.033	1
Cre+	21.2132	1
Cre+	75.6604	0.432628
Cre+	13.435	1
Cre+	30.4056	1
Cre+	61.1647	1
Cre+	19.2687	1
Cre+	0	1
Cre+	2.82843	1
Cre+	71.4178	1
Cre+	93.5149	0.193812
Cre+	60.1041	1
Cre+	57.2756	1
Cre+	99.3485	0.121963
Cre+	7.42462	1
Cre+	56.9221	0.869479
Cre+	26.3397	1
Cre+	12.7279	1
Cre+	9.01561	1
Cre+	39.9515	0.462078
Cre+	11.6673	1
Cre+	4.24264	1
Cre+	39.598	1
Cre+	0	1
Cre+	23.3345	1
Cre+	6.36396	1
Cre+	6.01041	1
Cre+	20.1525	0.869479
Cre+	72.832	0.193812
Cre+	60.8112	1
Cre+	0	1
Cre+	33.234	1
Cre+	44.5477	1
Cre+	12.0208	1
Cre+	7.42462	0.869479
Cre+	35.3553	1
Cre+	19.799	1
Cre+	16.2635	1
Cre+	48.7904	0.432628
Cre+	6.54074	1
Cre+	59.397	0.869479
Cre+	0	1
Cre+	7.77817	1
Cre+	0	1
Cre+	3.53553	1
Cre+	0	1
Cre+	0	1
Cre+	2.82843	1
Cre+	21.9203	0.869479
Cre+	10.4298	0.678413
Cre+	16.2635	1
Cre+	15.5563	1
Cre+	0	1
Cre+	17.6777	0.193812
Cre+	4.94975	1
Cre+	33.7643	1
Cre+	0	1
Cre+	2.82843	1
Cre+	21.2132	1
Cre+	2.12132	1
Cre+	25.4558	1
Cre+	0	1
Cre+	0	1
Cre+	7.07107	1
Cre+	21.2132	0.869479
Cre+	37.4767	1
Cre+	0	1
Cre+	0	1
Cre+	9.54594	1
Cre+	17.6777	1
Cre+	0	1
Cre+	11.3137	1
Cre+	0	1
Cre+	9.89949	1
Cre+	9.89949	1
Cre+	0	1
Cre+	0	1
Cre+	21.39	0.678413
Cre+	0	1
Cre+	26.163	1
Cre+	8.83883	1
Cre+	5.65685	1
Cre+	0	1
Cre+	0	1
Cre+	2.47487	1
Cre+	13.435	1
Cre+	0	1
Cre+	4.24264	1
Cre+	0	1
Cre+	0.707107	1
Cre+	0	1
Cre+	0	1
Cre+	6.36396	1
Cre+	0	1
Cre+	4.24264	1
Cre+	3.88909	1
Cre+	7.07107	0.869479
Cre+	4.24264	1
Cre+	2.12132	1
Cre+	7.6014	1
Cre+	13.435	0.869479
Cre+	0	1
Cre+	2.82843	1
Cre+	0.707107	1
Cre+	0	1
Cre+	0	1
Cre+	0	1
Cre+	14.4957	1
Cre+	21.9203	1
Cre+	4.24264	1
Cre+	6.36396	1
Cre+	6.36396	1
Cre+	4.24264	1
Cre+	0	1
Cre+	0.707107	1
Cre+	7.07107	1
Cre+	3.53553	1
Cre+	0	1
Cre+	11.3137	1
Cre+	10.6066	1
Cre+	0	1
Cre+	0	1
Cre+	4.24264	1
Cre+	0	1
Cre+	0	1
Cre+	9.54594	1
Cre+	1.41421	1
Cre+	4.24264	1
Cre+	9.19239	1
Cre+	0	1
Cre+	0	1
Cre+	11.3137	1
Cre+	0	1
Cre+	12.3744	1
Cre+	6.36396	1
Cre+	0.707107	1
Cre+	0	1
Cre+	0	1
Cre+	0	1
Cre+	0	1
Cre+	0	1
Cre+	7.77817	1
Cre+	0	1
Cre+	0	1
Cre+	0	1
Cre+	8.83883	1
Cre+	0	1
Cre+	0	1
Cre+	7.42462	0.19694
Cre+	0	1
Cre+	0	1
Cre+	0	1
Cre+	0	1
Cre+	4.59619	1
Cre+	2.12132	1
Cre+	0	1
Cre+	10.6066	0.869479
Cre+	0	1
Cre+	0	1
Cre+	0	1
Cre+	2.82843	1
Cre+	9.89949	0.193812
Cre+	0	1
Cre+	0	1
Cre+	0	1
Cre+	4.94975	1
Cre+	0	1
Cre+	9.89949	0.193812
Cre+	0	1
Cre+	4.24264	1
Cre+	0	1
Cre+	2.12132	1
Cre+	0	1
Cre+	1.41421	1
Cre+	0	1
Cre+	0	1
Cre+	0	1
Cre+	0	1
Cre+	0	1
Cre+	0	1
Cre+	2.82843	1
Cre+	0	1
Cre+	10.6066	0.943298
Cre+	0	1
Cre+	0	1
Cre+	0	1
Cre+	4.94975	1
Cre+	0	1
Cre+	0.353553	1
Cre+	0	1
Cre+	3.53553	1
Cre+	0	1
Cre+	0	1
Cre+	0	1
Cre+	0	1
Cre+	0	1
Cre+	0	1
Cre+	2.82843	1
Cre+	0	1
Cre+	3.53553	1
Cre+	0.707107	1
Cre+	0	1
Cre+	6.01041	1
Cre+	0	1
Cre+	0	1
Cre+	0	1
Cre+	0	1
Cre+	0	1
Cre+	5.65685	1
Cre+	0	1
Cre+	0	1
Cre+	0	1
Cre+	0	1
Cre+	0	1
Cre+	0	1
Cre+	3.18198	1
Cre+	0	1
Cre+	1.41421	1
Cre+	0	1
Cre+	0	1
Cre+	0	1
Cre+	7.77817	1
Cre+	0	1
Cre+	0	1
Cre+	0	1
Cre+	0	1
Cre+	3.53553	1
Cre+	0	1
Cre+	0	1
Cre+	0.707107	1
Cre+	1.41421	1
Cre+	2.47487	1
Cre+	0	1
Cre+	0	1
Cre+	0	1
Cre+	0	1
Cre+	4.24264	1
Cre+	0	1
Cre+	0	1
Cre+	0	1
Cre+	0	1
Cre+	0	1
Cre+	0	1
Cre+	0	1
Cre+	0	1
Cre+	1.41421	1
Cre+	0	1
Cre+	0	1
Cre+	0	1
Cre+	4.24264	1
Cre+	0	1
Cre+	0	1
Cre+	0	1
Cre+	0	1
Cre+	0	1
Cre+	0	1
Cre+	0	1
Cre+	0	1
Cre+	0	1
Cre+	0	1
Cre+	0	1
Cre+	0	1
Cre+	3.53553	1
Cre+	0	1
Cre+	0	1
Cre+	0	1
Cre+	0	1
Cre+	0	1
Cre+	0	1
Cre+	0	1
Cre+	0	1
Cre+	0	1
Cre+	0	1
Cre+	0	1
Cre+	2.12132	1
Cre+	0	1
Cre+	0	1
Cre+	0.707107	1
Cre+	2.82843	1
Cre+	0	1
Cre+	0	1
Cre+	0	1
Cre+	0	1
Cre+	0	1
Cre+	0	1
Cre+	2.12132	1
Cre+	0	1
Cre+	0	1
Cre+	0	1
Cre+	0	1
Cre+	0	1
Cre+	0	1
Cre+	0	1
Cre+	0	1
Cre+	0	1
Cre+	0	1
Cre+	0	1
Cre+	0	1
Cre+	0	1
Cre+	0	1
Cre+	0	1
Cre+	0	1
Cre+	0	1
Cre+	0	1
Cre+	0	1
Cre+	0	1
Cre+	0	1
Cre+	0	1
Cre+	0	1
Cre+	0	1
Cre+	0	1
Cre+	0	1
Cre+	0	1
Cre+	0	1
Cre+	0	1
Cre+	0	1
Cre+	0	1
Cre+	0	1
Cre+	0	1
Cre+	0	1
Cre+	0	1
Cre+	0.707107	1
Cre+	0	1
Cre+	0	1
Cre+	0	1
Cre+	0	1
Cre+	0	1
Cre+	1.41421	1
Cre+	0	1
Cre+	0	1
Cre+	0	1
Cre+	0	1
Cre+	1.41421	1
Cre+	0	1
Cre+	0	1
Cre+	0	1
Cre+	0	1
Cre+	0	1
Cre+	0	1
Cre+	0	1
Cre+	0	1
Cre+	0	1
Cre+	0	1
Cre+	0	1
Cre+	0	1
Cre+	0	1
Cre+	0	1
Cre+	0	1
Cre+	0	1
Cre+	0	1
Cre+	0	1
Cre+	0	1
Cre+	0	1
Cre+	0	1
Cre+	0	1
Cre+	0	1
Cre+	0	1
Cre+	0	1
Cre+	0	1
Cre+	0	1
Cre+	0	1
Cre+	0	1
Cre+	0	1
Cre+	0	1
Cre+	0	1
Cre+	0	1
Cre+	0	1
Cre+	0	1
Cre+	0	1
Cre+	0	1
Cre+	0	1
Cre+	0	1
Cre+	0	1
Cre+	0	1
Cre+	0	1
Cre+	0	1
Cre+	0	1
Cre+	0	1
Cre+	0	1
Cre+	0	1
Cre+	0	1
Cre+	0	1
Cre+	0	1
Cre+	0	1
Cre+	0	1
Cre+	0	1
Cre+	0	1
Cre+	0	1
Cre+	0	1
Cre+	0	1
Cre+	0	1
Cre+	0	1
Cre+	0	1
Cre+	0	1
Cre+	0	1
Cre+	0	1
Cre+	0	1
Cre+	0	1
Cre+	0	1
Cre+	0	1
Cre+	0	1
Cre+	0	1
Cre+	0	1
Cre+	0	1
Cre+	0	1
Cre+	0	1
Cre+	0	1
Cre+	0	1
Cre+	0	1
Cre+	0	1
Cre+	0	1
Cre+	0	1
Cre+	0	1
Cre+	0	1
Cre+	0	1
Cre+	0	1
Cre+	0	1
Cre+	0	1
Cre+	0	1
Cre+	0	1
Cre+	0	1
Cre+	0	1
Cre+	0	1
Cre+	0	1
Cre+	0	1
Cre+	0	1
Cre+	0	1
Cre+	0	1
Cre+	0	1
Cre+	0	1
Cre+	0	1
Cre+	0	1
Cre+	0	1
Cre+	0	1
Cre+	0	1
Cre+	0	1
Cre+	0	1
Cre+	0	1
Cre+	0	1
Cre+	0	1
Cre+	0	1
Cre+	0	1
Cre+	0	1
Cre+	0	1
Cre+	0	1
Cre+	0	1
Cre+	0	1
Cre+	0	1
Cre+	0	1
Cre+	0	1
Cre+	0	1
Cre+	0	1
Cre+	0	1
Cre+	0	1
Cre+	0	1
Cre+	0	1
Cre+	0	1
Cre+	0	1
Cre+	0	1
Cre+	0	1
Cre+	0	1
Cre+	0	1
Cre+	0	1
Cre+	0	1
Cre+	0	1
Cre+	0	1
[truncated: 1 more columns]

## Sheet: Fig. 6
Figure 6a					Figure 6b					Figure 6c					Figure 6d
F		EN			F		EN			F		EN			F		EN
Cre-	Cre+	Cre-	Cre+		Cre-	Cre+	Cre-	Cre+		Cre-	Cre+	Cre-	Cre+		Cre-	Cre+	Cre-	Cre+
2686.51	540.02	211.34	79.28		152.8	84.06	143.41	535.83		27.9111	undetectable	34.1333	37.0222		61.77	95.15	70.43	102.09
1886.71	1220.16	88.59	106.85		126.67	191.37	719.47	1071.2		32.1333	undetectable	36.3556	39.6889		63.1	84.25	96.42	70.39
2268.2	1723.64	42.33	59.74		152.72	189.7	432.92	790.28		52.3556	undetectable	25.0222	47.6889		78.77	160.55	64.63	187.55
1910.96	1854.41	207.16	53.42		133.34	120.47	377.39	610.82		57.4667	34.8	35.9111	44.5778		79.72	143.15	61.74	179.06
4621.05	1611.22	262.93	50.26		100.76	272.46	313.6	966.29		44.1333	40.3556	34.1333	28.5778		104.35	166.27	46.23	175.41
3833.65		324.84			71.87		396.86			42.1333		30.3556			57.82		79.86
2075.43		96.49			99.81		975.48			44.3556		27.0222			65.59		104.33
3047.16		666.1			128.32		310.3								103.47		69.26
1903.84		266.66			94.39		79.41								81.2		46.02
Figure 6e					Figure 6f					Figure 6g						Figure 6h
F		EN			F		EN			GLP1		aMSH				duodenum				ileum				colon
Cre-	Cre+	Cre-	Cre+		Cre-	Cre+	Cre-	Cre+		Cre-	Cre+	Cre-	Cre+			Neurod1		Ngn3		Neurod1		Ngn3		Neurod1		Ngn3
457.62	526.85	456.17	444.33		27.8622	500.79	30.5139	36.5982		-0.0965519	-19.6152	0.176776				Cre-	Cre+	Cre-	Cre+	Cre-	Cre+	Cre-	Cre+	Cre-	Cre+	Cre-	Cre+
393.66	437.93	776.7	451.74		16.1484	324.348	130.677	245.214		25.5362	-32.6878	7.63523	-17.0384			undetectable	undetectable	1.3465	0.8225	0.9697	0.2629	5.7406	0.0969	0.1737	0.3833	1.6291	0.3547
406.19	949.05	994.69	592.83		52.6484	90.8392	21.2115	14.7451		39.2333		-2.09579	-20.6402			undetectable	undetectable	0.7927	0.8468	0.7507	0.6341	0.1798	0.1189	1.9798	0.3567	0.8516	3.4719
361.52	714.23	889.6	638.86		57.6589	5.75051e-05	510.997	40.0813		35.2051		30.2225	-3.38386			undetectable	undetectable	1.8655	1.0364	0.5107	0.3648	0.311	0.6167	1.0053	0.5842	0.5549	0.8121
536.61	570.26	277.27	464.72		143.113	171.649	171.649	63.1463		-17.2891	-19.1083	1.90241	4.20975			undetectable	undetectable	1.2855	0.8877	1.5339	0.4536	0.1568	0.2891	0.9944	1.424	0.6448	1.3097
356.94		460.93			52.6484	296.163	296.163			6.93249	11.0813	16.2343				undetectable	undetectable	0.3202	1.7157	1.0066	0.4024	0.1831	0.8966	1.248	1.3012	0.6297	5.3959
317.89		555.7								15.8536						undetectable	undetectable	0.6584		1.0275		0.3346		1.4222		0.6331
715.44		403.67								-20.7849						undetectable	undetectable	1.119		0.5845		0.1012		0.4304		0.7936
477.21		498.85								1.44249						undetectable	undetectable	0.6601		1.4691		0.9089		0.664		1.0963
																undetectable	undetectable	1.2067		1.1473		1.9259		0.6252		1.4364
																undetectable	undetectable	0.7454				0.1581		1.4569		1.7306
Figure 6i
Npy		Cck1r		Lepr		Glp-1r		Mc4r
Cre-	Cre+	Cre-	Cre+	Cre-	Cre+	Cre-	Cre+	Cre-	Cre+
1.1126	1.7802		0.6695	0.7724	0.6819	0.8206	0.7153		0.6568
0.7555	1.0156	1.1541	0.4611	0.9536	0.8647	1.0847	0.5006	1.0499	0.6152
0.6691	1.7153	0.8744	0.8168	0.8417	0.8513	0.9159	0.7494	0.7842	0.7603
1.6541	1.5802	0.5775	0.7851	1.5457	0.7724	2.0346	0.6106		0.7979
0.7625	1.4397	0.9212	0.9787	0.9182	0.661	1.0063	0.7617	0.8599	0.9732
1.004		1.1084		0.9427		1.0192		1.1178
1.7817		1.0452		1.2424		0.8906		0.9523
1.0912		0.9672		1.1747		0.8868		0.8946
1.0381		0.9385		1.1823		0.7754		0.9318
0.1311		1.4136		0.4263		0.5658		1.4094

## Sheet: Fig. 7
Figure 7a														Figure 7b													Figure 7c
24 h (ZT0-ZT24)				12h (ZT0-ZT12) Light phase				12h (ZT12-ZT24) Dark phase							Cre-													Cre-
10 weeks		20 weeks		10 weeks		20 weeks		10 weeks		20 weeks				ZT0-ZT6	0	0	0.65	0	0	0	0		0	0			ZT0-ZT6	-0.5	-0.5	-0.4	-0.9	-0.8	-0.7	-0.6	-0.4	-0.9	-0.8
Cre-	Cre+	Cre-	Cre+	Cre-	Cre+	Cre-	Cre+	Cre-	Cre+	Cre-	Cre+			ZT6-ZT12	1.45	0.54	2.32	1.02	0.15	0.94	2.69		3.19	1.38			ZT6-ZT12	-0.1	-0.3	0.3	-0.2	-0.3	-0.3	0.5	-0.4	0.4	0
11.22	13.96	6.13	8.06	2.07	3.79	1.45	1.78	9.15	10.16	4.68	6.28			ZT12-ZT18	1.96	1.85	2.69	2.07	2.9	2.4	4.32		4.03	2.47			ZT12-ZT18	0.4	-0.6	0.6	-0.1	-0.1	-0.4	0.4	-0.3	0.5	0.2
13.65	12.71	3.7	8.86	1.6	2.67	0.54	0	12.05	10.04	3.16	9.33			ZT18-ZT24	2.72	1.31	3.01	3.38	2.4	3.34	2.4		2.03	1.96			ZT18-ZT24	-0.2	-0.4	-0.3	0.3	-0.1	0.2	-0.2	-0.3	-0.3	-0.1
11.78	14.12	8.68	6.9	2.81	1.78	2.98	1.16	8.97	12.34	5.7	5.74				Cre+													Cre+
10.33	15.05	6.03	6.93	1.78	3.36	0.58	0.91	8.28	11.69	5.45	6.03			ZT0-ZT6	0	0	0	0		0.8								-1.2	-2.1	-0.9	-1.3		-0.6
11.96	10.91	5.08		1.83	3.74	0		10.13	7.17	5.3				ZT6-ZT12	1.89	0.36	1.23	0.98		0.8								-0.2	-0.8	-0.5	-0.2		-0.7
11.63	12.36	5.81	9.47	0.34	1.54	0.07	1.6	11.29	10.82	5.74	7.88			ZT12-ZT18	3.56	4.79	4.03	2.61		6.21								-0.1	0.5	0.1	0.3		1.3
15.75		9.4		2.76		2.69		13		6.72				ZT18-ZT24	2.72	4.54	1.71	3.41		1.67								-0.2	0.5	0.1	-0.5		-1.1
15.66				4.57				11.09
12.05		8.31		3.03		2.25		9.02		6.06
12.03		5.12		6.99		0.69		5.05		4.43
				Figure 7d				Figure 7e							Figure 7f					Figure 7g					Figure 7h
					food intake (g)	Bw variations (g)		eWAT		iWAT		BAT			F		EN			Adrb2		Adrb3			Cre-	Cre+
				Cre-	6.13	-0.4		0.53	0.39	0*	0.25	0.2	0.26		Cre-	Cre+	Cre-	Cre+		Cre-	Cre+	Cre-	Cre+		170	134
				Cre-	3.7	-1.8		0.85	0.43	0.4	0.3	0.16	0.15		1488.8	2323.96	1872.94	3665.34		1.3819	0.6512	1.6466	1.247		144	131
				Cre-	8.68	0.2		0.41	0.34	0.21	0.21	0.12	0.12		3350.17	1188.6	6516.73	2634.82		0.5047	0.9061	0.4391	1.4811		134	125
				Cre-	6.03	-0.9		0.77	0.32	0.6	0.28		0.26		1365	1742.65	3251.89	2356.56		0.5694	1.5965	1.0363	1.9897		136	122
				Cre-	5.08	-1.3		0.92	0.24	0.37	0.24	0.2	0.11		3944.91	1369.84	3822.28	3374.11		0.8637	0.3722	0.928	0,424*		138	146
				Cre-	5.81	-1.2		0.43		0.27		0.38			5300.98	447.38	6406.36	1178.22		0.2123	1.3368	0.13	2.0071		134
				Cre-	9.4	0.1		0.37		0.22		0.3			1660.89		3064.89			0.7587		1.7313			135
				Cre-				0.93		0.38		0.2			1706.55		4749.28			0.9909		0.932			139
				Cre-	8.31	-0.3		0.41		0.28		0.11			6651.74		10163.5			0.8527		0.8753			167
				Cre-	5.12	-0.7		0.42		0.23		0.12			2014.75		2540.59			2.0041		0.8114			151
				Cre+	8.06	-1.7														1.8615		1.47
				Cre+	8.86	-1.9
				Cre+	6.9	-1.2
				Cre+	6.93	-1.7
				Cre+
				Cre+	9.47	-1.1

## Sheet: Sup Fig 2
	Supplementary Fig. 2b
	Cre-	Cre+
	0.7	0.001
	1.218	0.009
	0.448	0.133
	1.262	0.032
	1.142	0.008
	1.23	0.026

## Sheet: Sup Fig. 3
Supplemenmtary Fig. 3a
week	Cre- CD										Cre+ CD
0	24	25.3	22	24.2	27.2	22.9	21.2	25.7	26	22.9	23.1	28.9	21.8	19.8	24.5	23.9
1	23.4	27.1	22.6	25.3	27.9	22.9	21.3	26.1	24.8	21.9	23.4	24.7	20.4	20.3	24.8	23.3
2	24.1	28.4	23.3	26.1	28	24.3	21.6	27.4	25.4	23.5	24.9	26.1	20.9	21.7	25.9	24.3
3	25.5	30.3	24.6	29.1	31.1	26.9	23	29.6	27	25.1	26.7	27.9	23.6	23	27	25.1
4	26.2	30.7	24.7	29.7	31.5	28.7	24	30.8	27.2	25.9	26.3	27.9	24.7	23.9	27.7	25.9
5	27	33.1	25.7	30.9	32.5	29.3	24.9	31.6	27	26	26.6	27.9	24.3	24.5	29.1	24.4
	Cre- HFHSD										Cre+ HFHSD
0	24.6	28	22.4	23.9	23	22.3	25.2	23.9	23.6	25.6	22.7	20.7	23.4	27.4	22.3	22.4	22.3
1	25.6	31.2	22.5	26.3	23.9	22.4	26.8	25.9	24.5	25.9	23.7	17.5	23.5	29.7	20.5	23.2	23.5
2	26.2	32.9	24.9	27.5	26.1	24.2	29	27.4	24.9	26.7	25	18.7	25.1	27.2	22.5	23.7	24.3
3	28.5	37.5	25.3	31.2	28.9	26.6	33.3	30.1	26.2	28	26.4	20.5	22.6	26.8	24.9	23.6	27
4	29.2	38.2	26.7	32	29.3	27.8	32.7	29.7	27.1	27.9	24.4	19.9	25.1	23.9	25.4	23.6	27.3
5	32	40.7	29.4	35.9	30.7	30.2	37.3	33.1	29.1	30.6	21.9		27.3	25.4	26.3	21.9	29
	Body weight gain (from week 0 to week 5)
	Cre- CD	Cre- HFHSD	Cre+ CD	Cre+ HFHSD
	3	7.4	3.5	-0.8
	7.8	12.7	-1
	3.7	7	2.5	3.9
	6.7	12	4.7	-2
	5.3	7.7	4.6	4
	6.4	7.9	0.5	-0.5
	3.7	12.1		6.7
	5.9	9.2
	1	5.5
	3.1	5
	Supplementary Fig. 3b (LIGHT RESTRICTED FEEDING)
		Cre- CD
	week	Body weight loss (g)										Body weight gain (g)
	4	-3.3	-1.5	-2.6	-2.2	-1.6	-2.1	-3.2	-3.1	-3.7	-3.6	4.4	2.6	3	2	1.3	1.8	5	3.7	5.4	2.5
	6	-3.2	-2.3	-2.5	-2.2	-1.5	-2	-3.7	-3.1	-3.9	-2.3	3	3	2.4	3.1	2.2	2.4	3.3	3.7	2.8	2.7
	8	-2	-2.7	-2.7	-1.9	-1.8	-2.3	-2	-2.7	-2.1	-1.6	2	2.8	2.5	1.7		2.9	1.1	2.7	2.2	1.5
	10	-1.9	-2.3	-1.8	-1.8		-2.3	-1.6	-2.8	-2.1	-1.5	2.5	1.9	1.6	2		2.9	1.8	2.7	2.4	0.9
	12	-2.5	-1.7	-1.9	-2	-1.5	-2.4	-1.9	-2.6	-2.4	-1.5	1.7	2.4	1.8	2.3	1.4	1.4	2	3.6	2.5	1.9
	14	-1.9	-1.2	-1.7	-1.6	-1.6	-1.5	-1.6	-2	-1.7	-1.4	2.2	1.3	1.4	0.9	1.4	1	1.4	2.1	1.7	0.7
	16	-2.2	-2.2	-2	-1.7	-1.6	-1.8	-1.6	-1.4	-2	-1.6	2.6	2.2	1.5	2.5	2.1	2.1	1.9	1.2	1.6	2.2
	18	-2.3	-2	-1.5	-2.1	-1.7	-1.8	-1.5	-1.3	-1.9	-1.7	1.8	1.9	1.3	1.1	1.5	1.3	0.8	1.7	2	0.8
		Cre- HFHSD
		Body weight loss (g)										Body weight gain (g)
	4	-1.5	-1.8	0	-0.5	-1	0	-1.1	-0.9	0	-1.2	1.9	1.3	0.1	0.6	1.3	-0.1	0.6	0.7	0.5	1.6
	6	-1.7	-1.6	-0.1	-0.9	-1.4	0	-1.1	-0.9	-0.2	-1.7	2.2	1.9	0.4	0.2	1.5	0	1	1.2	0.2	2
	8	-1.4	-1	-0.9	-1.1	-0.6	-0.1	-1.3	-1	-0.5	-0.6	1.6	1.8	1.3	0.1	1	0	1	1.8	-0.5	0.1
	10	-2	-1.6	-1.1	-0.6	-1	-0.3	-1.2	-1.8	0	-0.8	2	1.4	0.9	0.5	0.2	0.8	1.2	1.6	0.3	1.2
	12	-1.7	-1.6	-1	-0.2	-1	-0.1	-1.3	-1.5	-0.6	-1.2	1.6	2.1	0.7	0.2	1.5	-0.4	1.1	1.1	0.7	1.5
	14	-1.6	-1.3	-1.6	-1.3	-1.5	-0.2	-1.5	-1.3	-0.8	-1.5	1.5	1.5	1.4	0.6	1.6	-0.8	1.5	0.9	0.3	1.1
	16	-1.6	-1.4	-1.5	-1.1	-11,4*	-1.4	-1.4	-1.4	-1.5	-1.2	1.9	1.5	1.1	1.9	11*	1.4	1.3	1.5	1.8	1.5
	18	-1.6	-1.4	-1.1	-1.8	-1.3	-1.6	-1.5	-1.4	-1.3	-1.5	1.2	1.7	1.3	2	1.1	1.9	0.5	-7,1*	1.8	1.2
	Supplementary Fig. 3c (LIGHT RESTRICTED FEEDING)
		Cre+ CD
	WEEK	Body weight loss (g)						Body weight gain (g)
	4	-3.4	-2.6	-2.8	-3.2	-2.3	-2.9	4.5	3.7	3.4	4.9	2.2	2.8
	6	-2.5	-3.3	-3.1	-3.5	-1.9	-2.6	2.8	3.4	3.6	3.4	1.9	2.7
	8	-2.4	-2.5	-2.6	-2.9	-1.7	-1.3	2.9	2.2	2.7	2.2	2.6	1.6
	10	-2.1	-2.1	-2.4	-2.1	-2.6	-1.5	1.6	2.6	2.2	1.8	3.2	1.3
	12	-1.9	-2.4	-2	-1.9	-3	-1.6	1.1	2.3	1.7	1.3	3.5	2
	14	-1.3	-1	-3	-2.6	-0.1	-3.3	2.2	1.4	1.5	1	1.6	1.3
	16	-1.9	-1.6	-1.3	-2.3	-1.9	-2.2	2.6	2.1	1.9	1.8	1.5	1.8
	18	-2.1	-1.7	-1.7	-1.9	-1.7	-1.8	1.3	1.1	1	2.6	1.6	2.3
		Cre+ HFHSD
		Body weight loss (g)							Body weight gain (g)
	4	-1.3		-2.1	-0.3	-2	-0.5	0	2.2		2	0.9	1.7	1	0
	6	-2		-1.8	-0.3	-1.5	-0.3	-0.1	2.6		1.5	1	1.5	0.3	-0.2
	8	-1		-1.9	-0.9	-1.8	-1.3	-0.2	1.8		1.7	2	1.2	0.8	-0.3
	10	-1.1		-1.3	-1.5	-1.5	-1.1	0.4	0.2		1.4	1.6	1.5	0.6	0.3
	12	-0.8		-1.1	-1.3	-1.7	-1.1	-0.2	1.1		1.2	1.9	1.7	0.6	-0.5
	14	-0.8		-1.4	-2	-1.4	-1.1	-0.6	1.3		2.4	1.8	1.4	0.8	1.7
	16	-1.3		-1.7	-0.9	-1.5	-0.9	-1.7	1.5		1.5	1.7	1.7	0.5	2.1
	18	-1.5		-1.7	-1.1	-1.5	0	-1.7	1.8		1.7	1.3	2.3	0.2	1.4
	Supplementary Fig. 3d (DARK RESTRICTED FEEDING)
		Cre- CD										Cre- HFHSD
	WEEK	Body weight loss (g)										Body weight gain (g)
	4	-0.9	-0.7	-0.4	-1.2	-1.5	-0.9	-1	-1.8	-0.8	-0.9	0.3	1.2	0.4	1.2	1.3	1.1	1.1	2.2	0.8	1.1
	6	-0.7	-1.6	-0.7	-1	-1.4	-0.8	-1	-0.6	-1.2	-1.2	0.6	1.8	1	1.2	1.6	1.1	0.7	0.6	1.6	0.9
	8	-0.9	-1.1	-1.5	-1.1	-1	-1.1	-0.8	-1.5	-1	-0.8	0.7	3.8	2.1	0.6	0.7	0.8	1.1	1.9	0.7	0.1
	10	-1.1	-1.5	-1.3	-1.4	-1.2	-1.1	-1.3	-1.8	-1.3	-1.6	0.8	0.9	-0.2	-0.3	1	0.7	1.3	1.6	0.9	1.3
	12	-0.7	-0.8	-1.4	-1.3	-0.9	-0.9	-1.1	-1.3	-0.9	-1.3	0.9	1	1.4	1.6	0.6	0.3	1.5	1.3	0.9	2.3
	14	-1.1	-1.6	-1.1	-1.3	-1.1	-1.1	-1.1	-0.8	-1.4	-1.3	1.7	1.6	1.3	1.8	1.6	1.5	1.3	0.5	1.6	1.7
	16	-1.1	-0.9	-0.9	-1.1	-0.8	-0.7	-1	-0.8	-1.1	-1.2	0.3	1	0.9	0.9	0.9	1.1	0.9	1.2	1.4	0.9
	18	-1.2	-1.1	-1.2	-1.9	-1.3	-1.4	-0.7	-1	-1.5	-0.7	1.1	1.1	1.3	2.1	1.2	2	0.8	1.1	1.8	0.9
		Cre- CD										Cre- HFHSD
		Body weight loss (g)										Body weight gain (g)
	4	-0.5	-0.6	-0.9	-0.7	-0.4	-0.6	-0.7	-0.3	-0.3	-0.7	0.6	1	0.9	0.7	0.8	0.1	1	0.3	0	0.5
	6	-0.8	-0.7	-0.4	-0.7	-0.8	-0.8	-0.8	-0.6	-0.7	-1.1	0.6	0.7	0.3	1	1.3	0.9	1.1	0.9	0.7	1
	8	-0.5	-0.9	-0.9	-0.9	-0.4	-0.6	-1	-0.4	-0.4	-0.9	0.4	1	0.8	1	0.5	0.9	1	0.1	0.2	1
	10	-1	-1.3	-1.1	-1.1	-1	-1.1	-0.9	-0.8	-0.9	-0.9	0.6	0.6	0.3	0.8	0.4	0.9	1	0.6	0.2	0.8
	12	-0.5	-0.8	-0.6	-0.8	-0.8	-0.1	-1	-0.7	-0.4	-0.5	0.4	0.4	0.3	0.6	0.6	0.6	0.9	0.6	0.1	0.2
	14	-0.6	-0.8	-0.5	-0.2	-0.8	-0.8	-0.8	-0.3	-0.2	-0.8	0.5	0.8	0.5	1.1	0.6	0.3	0.8	0.8	0.1	0.9
	16	-0.5	-0.8	-0.3	-0.7	-0.3	-0.4	-0.8	-0.6	-0.7	-0.7	0.3	1.1	0.6	0.6	0.3	0.3	0.8	0.4	0.7	0.9
	18	-0.3	-0.5	-0.4	-0.8	-0.5	-0.6	-0.8	-0.8	-1	-0.9	0.5	0.7	0.4	1	0.5	0.2	0.9	0.5	0.7	0.9
	Supplementary Fig. 3e (DARK RESTRICTED FEEDING)
		Cre+ CD
	WEEK	Body weight loss (g)						Body weight gain (g)
	4	-1.7	-1.4	-1.3	-1.4	-1.4	-1.1	2	1.3	1.5	1.3	2	0.9
	6	-1.3	-2	-1.3	-1.3	-1.8	-1.4	1.4	1.8	1.4	1.2	1.6	1.8
	8	-1.4	-1.4	-1	-1.2	-2.1	-1.8	1.3	1.7	0.9	1.4	2.4	1.4
	10	-2.2	-1.8	-2	-1.8	-2	-1.5	1.5	1	1.3	1.4	2.4	1
	12	-1	-1.2	-1.3	-1.1	-1.7	-1.4	0.7	1.1	1	1.5	2.2	1.2
	14	-1.4	-1.1	-1.2	-1.1	-1.3	-1.2	1.6	1.2	1.7	1.4	1.6	1.8
	16	-1.5	-1.1	-1.2	-0.4	-1.3	-1.2	1.4	1.3	1	0.7	1.3	1.2
	18	-2.2	-1.4	-1.4	-0.9	-1.4	-1.5	2.4	0.7	1.3	0.4	1.3	1.2
		Body weight loss (g)							Body weight gain (g)
	4	-1		-0.9	-1.2	-0.8	-1	-0.6	2		0.4	1.2	0.7	0.8	0.5
	6	-1		-1.3	-1.5	-1.1	-0.8	-1	2		1.1	0.7	1.6	1.1	1.6
	8	-1.8		-1	-1.3	-0.6	-1.4	-0.7	1.3		1.1	1.4	0.6	1.6	1.1
	10	-1.6			-1.6	-1	-0.8	-1.1	0.4			2	0.2	1	1
	12	-0.9			-1.6	-0.9	-0.6	-0.8	-0.3			1.9	1.2	0.4	0.6
	14	-0.5			-1.9	-1.2	-1.3	-0.9	-0.6			2	2	1.4	1.1
	16	-0.6			-1.6	-0.9	-1.3	-0.8	-0.4			2.4	0.2	1.7	0.3
	18	-1			-1.5	-1	-1.5	-2.5	0.7			0.4	1.2	1.4	0.9

## Sheet: Sup Fig. 4
	Supplementary Fig. 4a(AD LIBITUM)
	WEEK	Cre- CD										Cre- HFHSD
	11	27	30.6	24	27.7	29.2	27.2	24.8	31.1	28.2	25.9	29.7	35	24.4	29.3	28	27.7	31.2	29.1	27.6	27.2
	12	26.9	31.5	25.1	28	30.4	26.6	24.8	31.5	26.7	25.5	32.8	40.4	27.8	35.3	31.8	30	35.4	33.4	30	31.1
	13	26.8	30.5	24.4	27.6	30.4	26.1	25.1	31.2	26.5	25.4	35	43	29.5	38.3	32.7	33.3
	14	26.2	29.9	23.7	26.3	29.3	25.5	24	31	25	24.4	34.5	42.8	28.7	28.4	32.3	32.5
		Cre+ CD								Cre+ HFHSD
	11	27	30.6	27.1	26.8	25	25.8	29.6	25.3	19.7			25	27.4	22	25.6
	12	26.9	31.5	26.4	26.4	24.7	26.4	29.1	24				21.1	27.9	19.5	28.1
	13	26.8	30.5	26.9	27.6	24.3	25.2		24.7					24.6		30.1
	14	26.2	29.9	26.6	25.5	23.3	24.5		23.5					24		29.4
	Supplementary Fig. 4b
	Cre-
	DRF		AD LIBITUM
	CD	HFHSD	CD	HFHSD
	0	-2.3	-0.8	4.8
	-2.5	-5.7	-0.7	7.8
	-1.7	-5	-0.3	4.3
	-3.2	-6.6	-1.4	-0.9
	-3.3	-2.7	0.1	4.3
	-2.1	-2.5	-1.7	4.8
	-0.1	-6.1	-0.8
	-0.5	-4	-0.1
	1.2	-1.5	-3.2
	-0.1	-3.4	-1.5

[truncated: 2 more sheets: Sup Fig. 5, Sup Fig. 6]
